# Supplementary material for: Synergistic Antibacterial Potential of 6-Pentyl-α-pyrone Lactone and Zinc Oxide Nanoparticles against Multidrug-Resistant Enterobacterales Isolated from Urinary Tract Infections in Humans
Source: Antibiotics (Basel). 2022 Mar 24;11(4):440. doi: 10.3390/antibiotics11040440 (PMC9027854; doi:10.3390/antibiotics11040440)
Supplement: Supplementary file 1 [file antibiotics-11-00440-s001.zip]

Archive with 1 entries (1 files):
- antibiotics-1627518-supplementary.pdf
